# Supplementary material for: A method for detecting single mRNA molecules in Arabidopsis thaliana
Source: Plant Methods. 2016 Aug 5;12:13. doi: 10.1186/s13007-016-0114-x (PMC5192599; doi:10.1186/s13007-016-0114-x)
Supplement: Supplementary file 6 — Additional File 6. Raw data for PP2A mRNA and nascent counts. [file 13007_2016_114_MOESM6_ESM.xlsx]

## Sheet: mRNA Counts
REP1	REP2	REP3
189	87	53
147	35	55
108	31	34
141	59	42
115	80	51
116	110	135
176	97	68
132	108	82
126	19	37
128	18	84
128	65	104
66	36	85
42	54	91
61	54	113
51	80	126
36	56	105
122	50	145
153	45	42
29	32	24
52	30	87
70	54	116
63	67	168
78	127	139
69	53	172
53	54	170
27	32	192
44	39	210
41	44	156
19	118	201
43	43	93
34	55	178
21	37	220
36	31	62
15	68	131
51	43	87
39	54	83
24	69	73
51	43	131
41	73	155
40	64	102
28	68	71
41	167	40
23	135	33
28	119	168
28	60	118
44	52	61
48	32	64
32	156	89
19	182	95
22	120	120
40	178	62
43	139	74
31	102	145
42	166	78
43	162	40
25	53	51
41	53	70
62	77	41
72	28	51
20	51	38
34	116	62
90	140	26
99	72	63
68	32	105
44	34	46
62	45	63
80	50	53
27	15	28
26	83	35
46	74	40
32	42	58
86	50	82

## Sheet: Nascent RNA Counts
REP1	REP2	REP3
3	3	2
1	2	1
2	0	0
2	1	3
2	2	2
3	2	2
3	2	3
1	2	3
2	0	3
3	2	1
1	0	1
3	2	1
3	0	2
2	1	3
0	1	3
0	1	3
2	0	3
3	1	3
3	2	3
2	2	3
0	0	2
1	2	3
1	1	2
3	1	3
1	2	3
1	2	3
2	0	3
2	2	2
2	0	3
1	0	3
1	1	3
2	2	3
1	2	2
2	0	2
0	1	2
2	1	1
1	2	2
0	2	3
1	2	2
0	2	3
0	2	2
1	3	2
1	2	1
2	3	1
2	2	3
1	2	2
2	2	0
2	2	1
0	2	3
0	1	2
0	2	0
0	2	2
2	0	2
2	1	3
2	3	3
1	1	3
0	0	2
1	1	2
0	0	2
2	2	3
2	1	1
1	1	1
0	1	2
1	1	2
1	1	1
1	1	0
1	1	0
1	2	1
1	2	1
0	2	0
1	3	3
2	1	1
